# Supplementary material for: REM-related obstructive sleep apnea and vertigo: A retrospective case-control study
Source: PLoS One. 2021 Jun 11;16(6):e0252844. doi: 10.1371/journal.pone.0252844 (PMC8195434; doi:10.1371/journal.pone.0252844)
Supplement: S1 Dataset — The raw data includes baseline characteristics of study participants and polysomnography results of participants. (CSV) [file pone.0252844.s001.csv]

No	vertigo	Age	Gender	BMI	ESS	RDI	REMAHI	NREMAHI	REMratio	REMOSA	AI	HI	SL	N3	REM	ODI	LSAT	MeanSAT	ST90	CT90	SupineAHI	LateralAHI	meanHR	ArousalIndex	PLMI
1	1	59	1	28	4	25	35.9	21.5	1.67	0	9.4	15.6	7.1	0	24.5	24.4	83	95.6	1	0.37	45	7.4	68.8	18.7	8.3
2	1	56	0	27.9	5	34.6	49.5	33	1.5	0	0	34.6	8.5	0	10.1	34.4	86	93	8.2	2.62	34.3	39.1	57.8	19	7.9
3	1	57	0	26.1	5	7.4	26.6	5.8	4.59	1	2	5.4	30.7	15.3	9.6	6.1	91	96.6	0	0	2.4	7.9	58	15	51.2
4	1	67	0	25.8	5	6.7	22.9	4.1	5.59	1	0	6.7	6.5	0.2	13.8	6.5	89	94.1	0	0	6.7	0	71	7.9	0
5	1	65	0	21.5	5	6.6	24	2.4	10	1	0.6	6	9.7	2.1	18.8	8.8	86	97.7	0.1	0.03	10.7	.	66.5	10.9	0
6	1	70	1	30.5	5	29.3	60	26.4	2.27	0	11.3	17.5	41.4	0	8.7	26.5	90	94.9	0	0	0	28.8	51.1	20.8	0
7	1	41	0	25	6	6.1	19.1	3	6.37	1	0	6.1	24.7	13.4	19.4	5.6	92	97.5	0	0	6.6	1.8	61.9	8.2	0
8	1	51	0	22.7	6	11.9	26.4	6.9	3.83	1	1.9	9.9	6.1	22.8	25.5	10.3	87	95.5	0.2	0.05	14	2	76.8	16.6	1.6
9	1	67	0	25.8	6	6.7	22.9	4.1	5.59	1	0	6.7	6.5	0.2	13.8	6.5	89	94.1	0	0	6.7	0	71	7.9	0
10	1	34	1	24.8	6	8.8	32.7	3.1	10.55	1	0.8	8	20.5	10.6	19.2	28.8	82.9	95.3	3.1	1.9	29.4	10.9	72.5	19.5	3.2
11	1	34	1	27.7	6	18.6	36.2	15.4	2.35	0	0	18.6	9.3	12.2	15.1	18	82	95	4.2	1.23	18.3	16.2	49.3	7.2	0
12	1	57	1	26.1	6	18.5	56.3	12.2	4.61	1	0.5	17.8	8	0.6	14.2	17.8	81	93.1	10.2	3	22	0	66.3	15.4	20.8
13	1	64	1	29.4	6	31	47.4	28.9	1.64	0	3.9	27.1	2	0	11.6	31	72	96.1	7.7	0.41	5.8	34.2	64.7	32	23.9
14	1	75	1	25.2	6	9.2	27.1	5.4	5.02	1	1.1	8.1	4.4	0	17.7	8.7	85	96.6	0.5	0.15	9.2	9.8	51.9	9.8	74
15	1	30	0	31.6	7	7.3	48.7	3.3	14.76	1	0	7.3	36	1.5	8.7	7.1	85	96.7	0.4	0.13	8.5	0	66.8	12.3	1
16	1	38	0	27.2	7	6.3	23.2	4	5.8	1	0	6.3	12.9	2.5	11.9	6.1	92	97.6	0	0	6.3	0	75.2	6.6	3.5
17	0	55	0	20.5	7	10.7	40	10	4	1	2.7	7.3	12.5	24.7	2.1	8.2	88	96.6	0.3	0.1	10	.	59.3	12.1	6.9
18	1	60	0	28	8	34.1	69.3	26	2.67	0	3.5	30.6	10	0.3	18.7	35.1	70	92.6	3.9	0.19	34.1	0	62	33.9	4.7
19	1	61	0	21.3	8	25.3	42.7	22.4	1.91	0	1.4	23.9	13.6	0	14.1	25.5	80	96.2	1.6	0.61	25.3	.	72.6	14.6	0
20	1	64	0	28.8	8	11.4	42.3	5.3	7.98	1	0.9	10.5	6.9	0	16.5	11.2	80	96.5	0.8	0.2	13	7.5	68.4	15.7	6.2
21	1	26	1	23.3	8	7.8	5.6	8.7	0.64	0	0.7	7.1	42.3	0	27.9	3.1	94	97.7	0	0	22.3	0	66.5	6.5	0
22	1	34	1	24.8	8	8.8	32.7	3.1	10.55	1	0.8	8	20.5	10.6	19.2	8.8	86	97.7	0.1	0.03	10.7	.	72.5	10.9	3.2
23	1	57	1	26.1	8	18.5	56.3	12.2	4.61	1	0.5	17.8	8	0.6	14.2	20	81	93.1	10.2	3	22	4	66.3	15.4	20.8
24	0	46	0	16.3	8	10.1	5.7	11.2	0.51	0	0	10.1	27	5.4	20.1	12	74	93.8	53.1	20.3	10	10	82.3	17.9	10.1
25	0	51	0	22.8	8	10.8	11.7	10.7	1.09	0	1.1	9.7	2.4	6.3	11.4	7.4	92	97.1	0	0	17.1	3.9	70.2	13.5	0
26	0	61	0	21.3	8	25.3	42.7	22.4	1.91	0	1.4	23.9	13.6	0	14.1	25.5	80	96.2	1.6	0.6	25.3	.	72.6	14.6	0
27	0	61	0	21.5	8	28.8	37.4	26.4	1.42	0	20.5	5.9	63.2	0	21.5	23.9	86	97.1	0.7	0.28	33.3	1.5	60.8	20	0
28	0	67	1	28.7	8	9.8	53.7	5.7	9.42	1	0	9.8	15.7	0	8.7	8.4	87	94	1.9	0.86	9.8	.	61.8	8.2	0
29	1	60	0	28	9	34.1	69.3	26	2.67	0	3.5	30.6	10	0.3	18.7	35.1	70	92.6	3.9	1.2	34.1	.	62	33.9	4.7
30	1	26	1	21.2	9	9.7	44.1	5.5	8.02	1	0	9.5	3.8	0.8	10.8	1.5	93	97.8	0	0	8.2	11.8	57.4	14.8	0
31	1	38	1	26.1	9	73.8	60.6	74.5	0.81	0	11.4	61.9	27.5	0	5.6	67.3	80	94.4	37.6	12.3	73.8	.	71.6	59	0
32	1	52	1	25.7	9	35.3	48.2	34.2	1.41	0	2	32.9	1.8	0	8	36.7	73	94.7	12.2	3.6	35.3	0	64.6	24.3	0
33	1	61	1	28.7	9	26.1	64.2	21.8	2.94	0	4.5	21.6	39.6	0	10.1	26.4	86	94	0.3	0.14	0	27.3	64.5	15.3	0
34	1	64	0	20.9	9	23.3	48.9	19.2	2.55	0	7.6	15.5	7.5	0	13.8	24.3	86	96.5	0	0	23.3	12.1	69.5	18.4	18.4
35	1	68	1	29.5	9	5.8	63.5	4	15.88	1	0	5.2	37.7	0	3.1	5	84	92.9	2.7	0.9	2.3	4.8	55	6	0
36	0	18	1	28.2	9	9.9	21.6	8.6	2.51	1	0.7	9.1	10.5	33.1	9.4	9.9	85	98	0.1	0.03	19.4	5.2	62	18	0
37	0	27	0	32.8	9	32.7	76.4	28.6	2.67	0	0	32.7	90.8	17.5	8.6	33.2	77	96.9	0.7	0.27	44.9	19.8	56.9	13.6	0.7
38	0	36	1	26.6	9	6.8	30.2	1.7	.	1	0.4	6.5	10.5	0	17.9	6	83	97.7	0.3	0.08	7.7	2.9	60.8	14.9	0
39	0	42	1	20	9	20.9	40.4	17	2.38	0	7.9	13	10.1	0.3	16.8	19.1	79	97.2	0.6	0.18	25.1	5.9	58.3	17.1	0.7
40	0	42	1	27.3	9	10.8	18.8	7.3	2.58	1	1.8	9	17	2	30.2	7.5	84	97.3	0.2	0.06	12.6	6.2	68.4	15.7	0.8
41	0	48	0	18.5	9	10.8	1.3	12.5	0.1	0	0.4	8.7	35.5	7.4	15.1	4	90	97.9	0	0	12.4	0.8	60.7	15	14
42	0	60	1	23.3	9	31.5	45	28.7	1.57	0	0	30.5	4.3	5.4	17.2	8.9	92	97.3	0	0	54.9	24.2	66.2	30.1	1.4
43	0	65	0	21.5	9	6.6	24.6	2.4	10.25	1	0.6	6	9.7	2.1	18.8	6.4	86	96.4	0.2	0.06	6.6	.	66.5	10.6	0
44	0	65	1	25.3	9	7.5	0	7.9	0	0	32	4.3	62.8	0	5.8	3.2	92	97.2	0	0	4.9	12.4	52.5	18.1	78.8
45	1	39	0	30.1	10	10.1	30	3.8	7.89	1	0	10.1	11.3	0	24.2	10.7	85	95.3	0.3	0.13	9.6	8.2	64.5	15.6	0
46	1	63	0	22.2	10	43.3	49.4	42.7	1.16	0	0.2	43.1	29.2	0	8.3	42.3	88	95.2	1.3	0.4	48.8	30.3	64.3	11.5	0
47	1	52	1	27.8	10	36	47.3	33.6	1.41	0	9.9	26.2	30.5	0.9	17.6	33.9	88	96.4	0.3	0.1	37.9	0	71	8.8	0.9
48	1	64	1	26	10	19.9	64.6	18.7	3.45	0	5.5	14.5	14.9	0	2.7	15.2	89	97	0	0	20.6	0	56	10.2	23.7
49	1	67	1	19.8	10	34.5	16	36.8	0.43	0	21.6	12.5	19.9	0	11.3	34.5	71	97.2	1.3	0.63	34.1	0	51.6	18.3	0
50	1	70	1	30.5	10	29.3	60	26.4	2.27	0	11.3	17.3	41.1	0	8.7	26.5	90	94.9	0	0	.	28.8	51.1	20.8	0
51	0	22	1	28.3	10	18.6	42.9	17.8	2.41	0	1.3	12.5	130	2.4	3.1	17.5	80	94.8	0.5	0.22	18.8	16.2	54.7	23.9	1.3
52	0	26	1	34.3	10	17.2	56.6	10.1	5.6	1	0	17.2	5	31.7	15.4	17	84	96.5	0.6	0.2	17.5	8	70.1	11.9	0
53	0	37	0	20.2	10	21.5	40.9	18.1	2.26	0	0	21.5	23.5	0.8	14.9	1.9	89	97.6	0.9	0.28	27.7	9.8	54.7	28.9	0
54	0	37	1	25.6	10	9.5	18.9	7.5	2.52	1	0.5	6.6	1.2	9.2	17.3	3.6	91	96.4	0	0	10.6	4.1	70.9	15.8	17.3
55	0	40	1	20.4	10	15.9	.	15.9	.	0	0	15.9	46.9	5.3	0	6.4	91	95.9	0	0	3.7	23	61.6	28.6	0
56	0	43	1	23.8	10	11.3	30.3	7.5	4.04	1	0.4	10.9	5.3	0	16.8	9.6	88	95.9	0.2	0.06	11.3	.	75.9	16	0
57	0	50	1	21.5	10	19.9	5.5	20.5	0.27	0	3.7	14.8	3.5	4.1	3.8	8.4	89	96.8	0.1	0.03	27.9	15.2	55.8	23.2	20.9
58	0	52	1	27.8	10	36	47.3	33.6	1.41	0	9.9	26.2	30.5	0.9	17.6	33.9	88	96.4	0.3	0.1	37.9	0	71	8.8	0.9
59	0	54	1	25.3	10	8.1	30.9	4.4	7.02	1	1.2	6.9	33.1	1.4	13.9	7.6	90	96.7	0	0	19.4	1.2	61	29.8	0
60	0	56	1	27.1	10	10.5	3.1	12	0.26	0	0.5	10	31.2	0	17	10.5	92	95.1	0	0	24.1	0.9	66.7	18.4	0
61	0	60	1	23	10	16.7	0	16.8	0	0	0.4	16.3	16.1	0	0.6	8.3	91	97.8	0	0	42.6	5.9	61.9	10.2	0
62	0	60	1	23.3	10	31.5	45	28.7	1.57	0	0	30.5	4.3	5.4	17.2	8.9	92	97.3	0	0	54.9	24.2	66.2	30.1	1.4
63	0	60	1	27.1	10	44.6	80	43.4	1.84	0	8.4	35.7	17.8	0.4	3.3	44.8	84	95.5	1	0.36	44.5	60.1	70.4	13.9	0
64	0	68	1	30.9	10	29.3	33.7	28.5	1.18	0	0.2	29.2	1	0	16.8	29.2	84	93.1	12.5	3.67	35.8	25.4	61.9	11.7	0.7
65	0	69	0	30.8	10	24.5	58.8	15.6	3.77	0	0	24.5	27.7	0	20.6	20.7	81	93.5	23.6	9.36	10.7	31.5	62.2	16.7	0
66	1	37	1	29.8	11	82.6	73.3	83.9	0.87	0	34	44.6	54.8	2.7	11.9	79.9	69	92.6	51.6	22.8	73.1	82.8	71.1	57.1	0
67	1	40	1	28.1	11	33.8	18.8	37.1	0.51	0	0	33.8	51.1	4.3	18.1	29.2	89	96.6	0.1	0.03	51.8	0	64.8	23.4	16.8
68	1	50	1	29.6	11	38.7	46.2	37.7	1.23	0	2.1	36.5	28.5	1.6	11.4	37.8	82	92.8	3.3	1.16	38.7	0	51.6	25	0
69	1	56	1	27.6	11	45.3	74.5	43.6	1.71	0	0	44.2	34.4	0	5.5	42.6	80	95.4	2.4	0.91	0	44.2	60.6	15.5	0
70	1	59	0	20	11	7.7	23.2	6.9	3.36	1	0	7.7	7	3.7	5	7.1	88	94.4	0.1	0.03	7.7	0	82.9	27.3	1.7
71	1	65	0	23	11	9.9	10.1	9.8	1.03	0	0.2	9.7	2.5	7.7	15.9	9.9	87	97.9	0	0	10.9	3.1	58	25.2	1.4
72	1	68	0	34.7	11	40.6	0	40.6	0	0	1.6	39	48.4	0	0	41.8	83	92.1	1.7	1.1	84	32.4	70.2	16.8	0
73	1	69	0	32.4	11	79.1	.	79.1	.	0	1.3	77.8	40.7	0	0	87.8	87	94	0.8	0.45	79.5	0	64.9	59.3	0
74	0	22	1	22.5	11	27.3	51.1	23.2	2.2	0	4.3	22.4	0.5	11.9	14.5	15.2	92	96.9	0	0	27.1	28.8	66.2	16.9	0
75	0	28	1	31.3	11	37.7	60.7	33.6	1.81	0	1	36.7	22.9	15.9	14.8	36.3	88	95.9	0.7	0.23	34.7	49.8	67.8	16.8	14
76	0	29	1	28.7	11	30	16.4	32.5	0.5	0	1	29	27.5	25.4	15.1	21.1	86	97.1	0.3	0.1	33.8	24.5	83.8	30.4	1.2
77	0	33	1	24.1	11	19.3	24	18.5	1.3	0	0.4	18.9	10.3	18.7	13.8	9.9	85	97.6	1	0.3	15.5	50.1	56.3	23.1	0
78	0	34	1	22.8	11	15.9	66.7	11.6	5.75	1	2.3	13.6	8.6	8.5	7.8	7.5	90	96.8	0	0	22.8	7.4	63.6	17.3	0
79	0	40	1	23.9	11	35	13.6	38.7	0.35	0	4.1	30.7	15.4	0	14.9	24.6	90	94	0	0	88.3	35.2	65.8	26	26
80	0	40	1	24.8	11	44.5	52	43.6	1.19	0	7.5	37	15.1	8.3	11	41.9	67	96.1	3.1	1.14	44.5	.	67.6	32.6	0
81	0	42	1	20.8	11	28.5	50	28	1.79	0	16.2	12.3	27.5	0.8	2.3	13.7	83	98.5	1	0.38	44	7.4	70	24.2	1.6
82	0	44	1	31	11	34.8	55.9	29.7	1.88	0	3.1	28.9	28.8	0	19.4	31.4	83	95.9	9.7	3.36	69.7	26.6	61.6	11.7	1
83	0	44	1	31	11	34.8	55.9	29.7	1.88	0	3.1	28.9	28.8	0	19.4	31.4	83	95.9	9.7	3.36	69.7	26.6	61.6	11.7	1
84	0	45	1	22	11	20.4	57.4	13.1	4.38	1	6.9	13.5	125.1	15.1	16.5	17	76	95.6	10.7	5.12	18.3	23.8	69	17.3	7.8
85	0	47	1	27	11	35.7	42.9	35	1.23	0	0.2	35.4	55.8	14.4	8.3	31.4	84	95.7	5.5	2.16	79.3	27.3	67.9	18.7	0
86	0	50	1	21.5	11	19.9	5.5	20.5	0.27	0	3.7	14.8	3.5	4.1	3.8	8.4	89	96.8	0.1	0.03	27.9	15.2	55.8	23.2	20.9
87	0	50	1	21.6	11	7.4	14.1	7.1	1.99	0	0	7.4	3.8	0.8	3.4	0.7	94	97.2	0	0	7.2	8.2	62.3	24.2	0.9
88	0	50	1	26.3	11	24.2	40	20.5	1.95	0	0	24.2	4.3	2	18.8	19.4	83	95.7	2.6	0.8	30.8	24.8	15.2	16	0.8
89	0	51	1	25.3	11	23.2	19.4	24	0.81	0	4.1	19.1	20.5	10.8	17.9	22.2	82	96.9	0.7	0.37	24.4	18.1	62.4	17.1	0
90	0	51	1	25.3	11	23.2	19.4	24	0.81	0	4.1	19.1	20.5	10.8	17.9	22.2	86	96.9	0.7	0.36	24.4	18.1	62.4	17.1	0
91	0	53	1	24.1	11	10.6	3.2	12	0.27	0	1.3	8.8	6.9	1.1	16	7.3	92	97.1	0	0	22.5	1.1	75.6	12.4	0
92	0	53	1	28.4	11	57.4	70.8	55.1	1.28	0	17	40.3	14.9	2.4	14.6	64.6	68	93.4	9.7	3.87	57.7	40	73.7	47.1	1.4
93	0	55	1	28.7	11	56.5	55.1	56.6	0.97	0	18.5	35.4	35.5	0.6	7.1	44.2	82	93.3	28.5	10.9	63.9	47.3	66.2	27.8	0
94	0	58	0	22.4	11	12.6	44.1	7.7	5.73	1	0	12.6	0.2	0	13.4	10.2	84	95.7	0.2	0.06	12.6	.	67	9.2	53.4
95	0	62	0	24.7	11	60.5	44.5	62.7	0.71	0	25.9	29.4	12.9	0	11.8	50.3	87	96.2	1.8	0.75	70	60.3	72.6	40.1	0
96	0	64	1	21.3	11	19.7	47.3	17.1	2.77	0	0	19.7	57.4	0	8.8	17.2	81	96.7	0.6	0.22	19.7	.	77.5	17.2	0
97	0	64	1	27	11	28.1	8.4	29.9	0.28	0	0	27.9	32.4	0	8.4	24.8	82	94.8	2.8	1.09	50.4	8.4	73	16.2	0
98	0	68	1	25.6	11	41.1	48	41.1	1.17	0	0	41.1	11.4	0	0.9	39.1	74	92.8	23.6	8.6	41	.	63	20.5	0
99	0	69	1	23	11	22.6	30	20.7	1.45	0	1.7	20.9	17.4	5.9	20.2	8.5	86	96.3	0.3	0.12	28	11.8	59.8	33.7	0
100	1	63	0	21.3	12	17.7	23.3	17.2	1.35	0	2.6	15.1	103.2	9.1	7.8	17.7	89	95.8	0.4	1.73	21	2.9	60	17.9	0
101	1	29	1	38.3	12	79	64.5	82	0.79	0	6.4	72.7	166.1	0	17.1	78.6	70	92.5	19.1	14.5	76.1	73.7	77.5	27.4	0
102	0	27	0	33.9	12	41.5	68.6	35.5	1.93	0	19.6	21.9	21.9	14.8	18.1	40.6	75	97.4	2.4	0.68	43.2	33.9	75.5	18.6	0
103	0	30	1	26.1	12	24.9	43.9	22.8	1.93	0	2.1	22.8	9.6	0	9.9	25.6	79	95.4	2.9	1.1	25.9	0	62.4	11.1	3.7
104	0	33	1	26.3	12	38.2	17.7	42.3	0.42	0	5.7	32.6	7.4	15.4	16.4	37.9	81	95.8	2.5	0.7	49.8	6.1	57.6	21.5	0
105	0	35	1	32.5	12	13.8	44.4	12	3.7	1	1.5	12.3	91.6	0	5.4	12.3	87	93.7	0.1	0.04	8.4	11.3	70.3	13.1	12.6
106	0	36	1	23.3	12	32.5	67.2	24.2	2.78	0	17.9	14.6	101.9	0	19.2	26.1	83	95.8	2.2	0.85	43.8	15	68.7	9.9	3.5
107	0	37	1	21.4	12	39.7	43	39.4	1.09	0	18.3	21.5	9.9	3.8	10.1	35.6	77	96.9	1.2	0.45	49.9	24.8	68.6	34	1.8
108	0	39	1	25.4	12	44.5	36	44.9	0.8	0	1.8	42.7	14.2	17.5	5	34.9	77	96.4	0.8	0.26	62.3	25.4	65.8	33.7	0
109	0	39	1	26.9	12	54	54.4	53.9	1.01	0	20	28.9	9.9	0.5	11.7	44.6	68	94.4	39.3	12.3	71.8	40.1	62.6	25.6	0
110	0	43	1	26.6	12	40.7	65.1	35	1.86	0	10.3	30.4	82.5	0	18.8	40.1	79	93.6	1.7	1.82	40.7	.	75.4	24.6	0
111	0	43	1	32	12	58.7	58.1	58.8	0.99	0	12.5	46.2	12.6	2.2	19.4	44	87	95.7	1	0.39	83.4	52.1	62.4	37	0
112	0	51	1	24.5	12	52.2	50.1	52.6	0.95	0	17.2	34.8	28.8	14.2	15.3	50	69	94.2	29.8	11.8	49.4	72.6	59.9	32	0
113	0	54	1	25.6	12	22.3	41	19.5	2.1	0	0.4	20.9	5.3	0	13.1	10.8	90	96.7	0	0	21.3	.	69.8	21.5	0
114	0	55	0	26.7	12	93.2	.	93.2	.	0	11.8	80.9	67.7	0	0	80.9	82	94	8.2	6.9	82.6	101	71.5	88	1.5
115	0	56	1	24.2	12	55.2	56.1	55.1	1.02	0	0.4	54.7	3.5	0	4.8	52.3	83	96.8	1.3	0.41	65	3.7	65.3	22.4	0
116	0	58	1	26.9	12	31.3	53.8	29.4	1.83	0	2.1	29.2	3.9	0	7.9	27.3	80	97.5	1	0.34	31.7	0	73.4	21	0
117	0	59	1	26.3	12	27.3	34.3	27	1.27	0	0.7	26.7	9	0.9	3.9	24.9	91	95.4	0	0	31	9.3	77.3	33.6	0
118	0	59	1	28.1	12	35.9	37.5	35.8	1.05	0	16.5	18.1	23.5	6.2	6.2	32.5	81	95.8	1.4	0.54	56.8	3.7	58	39.2	0
119	0	61	1	24.6	12	43.1	41.7	43.5	0.96	0	3.2	40	9.1	0	23.3	27.8	74	95.5	7.4	2.78	53.3	37.5	67.4	33.2	6.1
120	0	63	1	26	12	45	40.7	45.6	0.89	0	0	45	62.5	8.1	12.7	39.2	84	97	1	0.35	46.6	22.4	52.8	35.7	2.2
121	0	63	1	31.6	12	74.9	96.1	71.6	1.34	0	16.5	57.9	16.5	2.3	13.4	70.6	73	94.4	3.1	1.12	96.1	67.4	68.6	28.5	2.4
122	0	78	0	22.5	12	23.9	.	23.9	.	0	0.3	23.6	26.6	6.6	0	24.6	85	94.6	2.5	1.27	26.1	21.5	58.6	19.3	6.1
123	1	61	0	28.4	13	28.9	66	27.4	2.41	0	0	28.9	33.6	0	3.9	29.1	86	91.5	3.6	2.1	50.5	21.9	68.3	23	0
124	0	28	1	32.8	13	58.2	71.1	57.3	1.24	0	2.1	55.8	24.6	16.6	5.9	53.9	84	95.2	0.7	0.36	90.4	44.9	76.3	34.5	0
125	0	30	1	22.8	13	57.6	48.3	60.2	0.8	0	38.8	18.4	9.4	0	21.6	54.7	75	95.4	13.9	4.17	60.8	55.6	62.4	15.7	1.8
126	0	32	1	23.6	13	33.3	75	31.2	2.4	0	8	25.4	15.5	0	4.8	28.3	73	95	11.6	7	90	32.6	68.6	20.3	0
127	0	38	0	29.2	13	37.1	69.5	32.8	2.12	0	13	23.8	1.7	0	11.8	37.6	72	96.7	1.2	0.47	37.5	33.6	66.2	13.2	1.9
128	0	41	1	28	13	38.2	21.2	41.7	0.51	0	4	34.2	4.2	10.6	17.1	36.7	73	93.9	39.4	11.9	48.2	35.5	74.8	16	0
129	0	42	1	28.7	13	33.5	69.7	31.7	2.2	0	0	33.5	8.1	0	4.8	33.7	79	96	9.9	3	33.5	.	73.4	10.2	0
130	0	43	1	29	13	43.5	16.5	47.9	0.34	0	2.1	41.2	13.6	0.9	14	44.8	77	95.5	5.7	1.67	58.8	3.2	69.7	12.8	0.9
131	0	46	1	29.4	13	47.2	54.3	46.5	1.17	0	24.7	19.2	12.1	5	9.1	42.5	67	95	40.3	12.25	57.8	18	55.5	36.6	1.5
132	0	48	1	30.1	13	74.4	66	75.5	0.87	0	0	74.3	5.8	0	11.5	73.7	70	93.8	6.2	1.9	88.4	57.9	75.2	37.2	0
133	0	52	1	29.5	13	58	53.9	58.7	0.92	0	3.5	54.5	7.9	5.2	14.9	49.1	76	96.9	7.7	2.34	63.5	45.7	68.5	24.9	0
134	0	53	1	29.9	13	68.7	51.6	72.1	0.72	0	0	68.7	9.3	0	16.7	68.5	81	94.3	8.5	2.67	68.7	.	71.9	47.9	0
135	0	58	1	25.9	13	70.9	65.4	71.8	0.91	0	18.8	51.9	8.9	5	13.8	69.7	76	9.8	9.7	3.23	75.6	63.2	65.5	45.3	0
136	0	59	1	28	13	57.5	81.5	53.3	1.53	0	0.2	57.3	5	0	14.7	52.7	77	94.7	21.2	6.5	65.4	74.7	58.6	36.9	0.7
137	0	61	1	24.2	13	52	28.2	52.9	0.53	0	6.2	45.8	64.9	2	3.8	46.3	89	96.2	0.1	0.04	52	.	65.1	51.2	0
138	0	62	1	30.5	13	36.6	.	36.6	.	0	2.6	34	16.6	0	0	37	83	91.5	4.2	1.42	54.2	29.1	62.5	25	0
139	1	48	1	31.2	14	23.2	24.7	22.9	1.08	0	0.6	22.6	9.5	0	18.3	22.4	88	94.2	0.3	0.22	33.6	12.5	58.6	5	0
140	1	52	1	34.9	14	22.5	0	24.3	0	0	0.8	21.7	11.1	0	7.3	21.7	88	93.1	5.9	4.4	74.7	6.3	66.3	13.8	4.2
141	0	36	1	28.3	14	85.2	71.1	85.9	0.83	0	14.7	70.6	14.3	0	4.2	86.9	67	86.9	181	56	84.8	89	87.8	18.4	0.7
142	0	41	1	28.4	14	63.7	73	61.9	1.18	0	34.3	27.1	2.5	0.4	16.7	58.8	74	93.4	58.5	17	72.7	3.5	58.2	12.1	0
143	0	26	1	25.1	15	83.5	68.1	85.5	0.8	0	9.4	74.1	9.7	0	11.9	90.9	51	88.7	21.4	6.29	83.9	98.1	84	27.6	2.3
144	0	31	1	32.5	15	50.2	84.4	43.8	1.93	0	0.7	49.5	5	2.3	15.8	49.7	70	94.5	9	2.63	48.6	73.6	88.1	24.6	0
145	0	45	1	28.8	15	53.9	49.8	54.6	0.91	0	9.2	44.7	6.5	3.5	15.7	54.5	76	96.2	1.8	0.6	72.9	22.6	73.3	24.4	4.4
146	0	51	1	24.5	15	52.2	50.1	52.6	0.95	0	17.2	34.8	28.8	14.2	15.3	50	69	94.2	29.8	10.7	49.4	72.6	59.9	32	0
147	0	51	1	26.4	15	59.9	60.1	59.8	1.01	0	1.2	24.8	42.6	0	10.4	59.6	73	95.5	5.5	2.2	59.4	59.8	61.4	34.6	0
148	0	58	1	24.2	15	34.7	41.8	32.4	1.29	0	9.2	25.5	5.2	8.8	23.9	21.8	87	96	0.4	0.13	76.7	30.9	61.8	23.5	0
149	0	29	1	38.3	16	79	64.5	82	0.79	0	6.4	72.7	166.1	0	17.1	78.6	70	92.5	19.1	14.5	76.1	73.7	77.5	27.4	0
150	0	30	0	38.1	16	102.3	80	104.4	0.77	0	0.2	102.1	12.8	0	8.5	106.6	50	83.5	27.5	8.2	102.3	.	94.5	47.8	0.7
151	0	59	1	21.3	16	66.8	70.6	66.7	1.06	0	6.1	59.6	17	0	3.8	57.8	78	96	1.1	0.48	64.8	78.7	78.3	45.2	0
152	1	52	1	29.4	.	11.6	23.6	7.9	2.99	1	3	8.5	42.2	0	23.2	11.2	90	97.9	0	0	22.8	1.2	59.7	14.6	22.5
153	1	66	0	27.9	.	12.6	72	7.5	9.6	1	0.3	12.3	102	32.5	8	11.8	89	95.9	0	0	12.6	.	62	8.5	0
154	1	71	0	20.5	.	10.6	19.5	7.1	2.75	1	0	10.6	39.1	3.5	27.9	10.3	90	97.1	0	0	12.7	9.4	70.1	19.3	0
155	1	71	0	26.6	.	9.8	37.1	3.7	10.03	1	0	9.8	7.5	0	18.3	8.6	89	95.9	0.1	0.03	9.8	.	59.6	13.2	0
156	1	75	0	20.7	.	7.9	15.1	6.6	2.29	1	0	7.9	17.8	0	15.5	7.7	92	95.1	0	0	7.9	.	62.2	3.4	0
157	1	75	1	22.3	.	46.3	65.5	43.6	1.5	0	11.1	35.2	9.9	0	12.4	43.7	81	94.2	16.6	5.09	46.3	.	67.6	6.8	0
158	1	77	1	19.3	.	39.9	41.6	17.2	2.42	0	0	39.9	9	1	7.1	35.7	74	96.6	5	2.03	41.8	0	52.9	21.4	0
159	1	77	0	23.9	.	21.3	51.9	17.6	2.95	0	0	21.3	18.7	0	10.8	21.5	91	96.9	0	0	24.5	0	62.3	26.8	0
160	1	79	0	27.1	.	9	19.5	7.5	2.6	1	0.8	8.2	84.2	0	12.7	5.3	91	94.3	0	0	16.8	2.1	63.5	30.8	0
161	1	79	0	34.2	.	32.8	64	26.6	2.41	0	0.5	32.3	32.4	0	16.7	33.4	67	93.1	2.2	0.9	32.8	.	63	4	0
162	0	64	1	29.4	.	39	67.2	36.3	1.85	0	7.6	27.2	34.2	0	8.8	29.7	86	95.9	0.7	0.49	52.7	14	63.7	27.6	0
163	0	67	1	28.7	.	9.8	53.7	5.7	9.42	1	0	9.8	15.7	0	8.6	8.4	87	94	1.9	0.86	9.8	.	61.8	8.2	0
164	0	68	0	24.2	.	6.3	26.4	4.3	6.14	1	0	6.3	18.5	0	8.9	7	86	95.8	0.2	0.06	6.2	6.6	66.9	5.3	0
165	0	68	0	24.2	.	6.3	26.4	4.3	6.14	1	0	6.3	18.5	0	8.9	7	86	95.8	0.2	0.06	6.2	6.6	66.9	5.3	0
166	0	73	1	22.8	.	55.8	59.3	55.2	1.07	0	18.2	37.6	10.3	0	14.2	54.4	79	94.9	10	3.26	55.8	.	67.5	23.3	13.3
167	0	74	0	20.4	.	36.3	67.3	30.5	2.21	0	0	36.3	22.6	0	15.7	36.3	78	93.1	18.3	6.9	40.6	24.2	66.2	8.7	0
168	0	75	0	27.8	.	37.7	43.6	35.7	1.22	0	8.1	29.6	34.2	0	24.7	37.5	73	94.4	4.1	1.53	37.7	.	60.6	30.5	5.2
169	0	75	1	30	.	31.7	31.8	31.7	1	0	7.8	21.1	13.4	0	21	23.9	90	96.7	0	0	80	29.8	50.3	21.8	0
170	0	77	0	19.3	.	28.9	.	28.9	.	0	4.3	24.7	39.7	0	0	29	84	94	3.4	1.86	29	.	49.5	6.6	0.7
171	0	78	1	20.3	.	14.6	52.7	12.4	4.25	1	0.6	14	19.9	0	5.6	6.1	88	98.9	0.1	0.04	19.5	1.1	53.2	15.8	33
